# Supplementary material for: High-Dimensional Mass Cytometry Analysis of Embryonic Antigens and Their Signaling Pathways in Myeloid Cells from Bone Marrow Aspirates in AML Patients at Diagnosis
Source: Cancers (Basel). 2023 Sep 25;15(19):4707. doi: 10.3390/cancers15194707 (PMC10571794; doi:10.3390/cancers15194707)
Supplement: Supplementary file 1 [file cancers-15-04707-s001.zip]

Archive with 1 entries (1 files):
- cancers-2548096-supplementary.pdf
